# Supplementary material for: MuTATE: an interpretable multi-endpoint machine learning framework for automated molecular subtyping in cancer
Source: Npj Health Syst. 2025 Jul 3;2:23. doi: 10.1038/s44401-025-00025-4 (PMC13354218; doi:10.1038/s44401-025-00025-4)
Supplement: Supplementary file 2 — MuTATE Supplement Data [file 44401_2025_25_MOESM2_ESM.xlsx]

## Sheet: Supplementary Data 1
Supplementary Data 1. Association between method and model performance in 18,400 synthetic multi-target dataset simulations.
Characteristic		Test Error (MSE)					TDR					FDR
		Mean (SD)	Median (IQR)	Coefficient (univariable)	Coefficient (multivariable*)		Mean (SD)	Median (IQR)	Coefficient (univariable)	Coefficient (multivariable*)		Mean (SD)	Median (IQR)	Coefficient (univariable)	Coefficient (multivariable*)
Decision Tree Method
CART (avg.)		3.0 (0.9)	2.9 (1.1)	-	-		0.5 (0.2)	0.5 (0.3)	-	-		0.1 (0.1)	0.0 (0.2)	-	-
avgIG		2.1 (1.8)	1.2 (2.8)	-0.91 (-1.00 to -0.83, p<0.001)	-0.91 (-1.00 to -0.83, p<0.001)		0.4 (0.5)	0.4 (0.8)	-0.07 (-0.10 to -0.05, p<0.001)	-0.07 (-0.10 to -0.05, p<0.001)		0.1 (0.2)	0.0 (0.0)	0.01 (-0.01 to 0.02, p=0.283)	0.01 (-0.01 to 0.02, p=0.269)
maxIG		1.6 (1.6)	0.9 (1.6)	-1.37 (-1.46 to -1.28, p<0.001)	-1.37 (-1.45 to -1.29, p<0.001)		0.5 (0.4)	0.5 (0.8)	-0.00 (-0.02 to 0.02, p=0.980)	-0.00 (-0.02 to 0.02, p=0.978)		0.1 (0.2)	0.0 (0.0)	0.01 (0.00 to 0.03, p=0.024)	0.01 (0.00 to 0.03, p=0.020)
mostIG		1.9 (1.7)	1.1 (2.6)	-1.07 (-1.16 to -0.98, p<0.001)	-1.07 (-1.15 to -0.99, p<0.001)		0.5 (0.5)	0.5 (0.8)	-0.04 (-0.07 to -0.02, p=0.001)	-0.04 (-0.06 to -0.02, p<0.001)		0.1 (0.2)	0.0 (0.0)	0.00 (-0.01 to 0.01, p=0.760)	0.00 (-0.01 to 0.01, p=0.753)
avgPVal		1.6 (1.6)	1.0 (1.6)	-1.34 (-1.43 to -1.25, p<0.001)	-1.34 (-1.42 to -1.26, p<0.001)		0.5 (0.4)	0.5 (0.8)	-0.00 (-0.03 to 0.02, p=0.775)	-0.00 (-0.03 to 0.02, p=0.754)		0.1 (0.2)	0.0 (0.0)	0.01 (-0.00 to 0.02, p=0.051)	0.01 (0.00 to 0.02, p=0.044)
minPVal		1.8 (1.7)	1.1 (2.5)	-1.13 (-1.22 to -1.04, p<0.001)	-1.13 (-1.21 to -1.05, p<0.001)		0.5 (0.5)	0.5 (0.8)	-0.02 (-0.04 to 0.00, p=0.106)	-0.02 (-0.04 to 0.00, p=0.076)		0.1 (0.2)	0.0 (0.0)	-0.00 (-0.02 to 0.01, p=0.574)	-0.00 (-0.02 to 0.01, p=0.563)
mostPVal		2.0 (1.7)	1.2 (2.6)	-1.02 (-1.11 to -0.93, p<0.001)	-1.02 (-1.10 to -0.94, p<0.001)		0.5 (0.5)	0.4 (0.8)	-0.05 (-0.08 to -0.03, p<0.001)	-0.05 (-0.08 to -0.03, p<0.001)		0.1 (0.2)	0.0 (0.0)	0.01 (0.00 to 0.03, p=0.022)	0.01 (0.00 to 0.03, p=0.019)
splitError		1.0 (1.1)	0.6 (0.7)	-2.01 (-2.10 to -1.92, p<0.001)	-2.01 (-2.09 to -1.93, p<0.001)		0.7 (0.4)	0.8 (0.5)	0.21 (0.18 to 0.23, p<0.001)	0.21 (0.18 to 0.23, p<0.001)		0.1 (0.2)	0.0 (0.0)	-0.02 (-0.03 to -0.00, p=0.006)	-0.02 (-0.03 to -0.01, p=0.005)
Sample Size
[100,1000]		1.9 (1.6)	1.1 (2.4)	-0.00 (-0.00 to -0.00, p<0.001)	-0.00 (-0.00 to -0.00, p<0.001)		0.5 (0.4)	0.5 (0.8)	0.00 (0.00 to 0.00, p<0.001)	0.00 (0.00 to 0.00, p<0.001)		0.1 (0.2)	0.0 (0.0)	-0.00 (-0.00 to -0.00, p<0.001)	-0.00 (-0.00 to -0.00, p<0.001)
Number of Targets
[2,5]		1.9 (1.6)	1.1 (2.4)	0.13 (0.08 to 0.17, p<0.001)	0.14 (0.09 to 0.18, p<0.001)		0.5 (0.4)	0.5 (0.8)	0.01 (0.00 to 0.03, p=0.026)	0.01 (0.00 to 0.02, p=0.046)		0.1 (0.2)	0.0 (0.0)	-0.00 (-0.01 to 0.00, p=0.284)	-0.00 (-0.01 to 0.00, p=0.164)
Number of Features
[10,100]		1.9 (1.6)	1.1 (2.4)	0.00 (0.00 to 0.00, p=0.039)	0.00 (-0.00 to 0.00, p=0.247)		0.5 (0.4)	0.5 (0.8)	-0.00 (-0.00 to -0.00, p<0.001)	-0.00 (-0.00 to -0.00, p<0.001)		0.1 (0.2)	0.0 (0.0)	0.00 (0.00 to 0.00, p<0.001)	0.00 (0.00 to 0.00, p<0.001)
Inter-Target Correlation
[0.0,1.0]		1.9 (1.6)	1.1 (2.4)	-0.26 (-0.35 to -0.17, p<0.001)	-0.27 (-0.35 to -0.19, p<0.001)		0.5 (0.4)	0.5 (0.8)	0.04 (0.01 to 0.06, p=0.002)	0.04 (0.02 to 0.06, p<0.001)		0.1 (0.2)	0.0 (0.0)	0.01 (-0.00 to 0.02, p=0.166)	0.01 (-0.00 to 0.02, p=0.062)
Model Depth
[0,5]		1.9 (1.6)	1.1 (2.4)	-0.53 (-0.55 to -0.50, p<0.001)	-0.51 (-0.54 to -0.49, p<0.001)		0.5 (0.4)	0.5 (0.8)	0.12 (0.11 to 0.12, p<0.001)	0.11 (0.11 to 0.12, p<0.001)		0.1 (0.2)	0.0 (0.0)	0.02 (0.02 to 0.03, p<0.001)	0.02 (0.02 to 0.03, p<0.001)
Simulation
[1.0,100.0]		1.9 (1.6)	1.1 (2.4)	-0.00 (-0.00 to -0.00, p=0.001)	-0.00 (-0.00 to -0.00, p<0.001)		0.5 (0.4)	0.5 (0.8)	0.00 (0.00 to 0.00, p<0.001)	0.00 (0.00 to 0.00, p<0.001)		0.1 (0.2)	0.0 (0.0)	0.00 (-0.00 to 0.00, p=0.191)	0.00 (-0.00 to 0.00, p=0.177)
*Multivariable models assessed associations with decision tree method, adjusting for sample size, the number of targets, the number of features, inter-target correlation, model depth, and simulation run.

## Sheet: Supplementary Data 2
Supplementary Data 2. Demographic and clinical characteristics of three clinical cohorts.
Characteristic		Overall		Clinical Cohorts
				LGG	GA	EC	P-Value
Total N (%)		682		277 (40.6)	169 (24.8)	236 (34.6)
Age at diagnosis							<0.001
Mean (SD)		55.5 (16.0)		42.7 (13.5)	65.6 (10.5)	63.3 (10.9)
Gender							<0.001
Female		416 (61.0)		122 (44.0)	58 (34.3)	236 (100.0)
Male		266 (39.0)		155 (56.0)	111 (65.7)	0 (0.0)
Race							<0.001
American Indian or Alaska Native		4 (0.6)		1 (0.4)	0 (0.0)	3 (1.3)
Black or African American		39 (5.9)		12 (4.4)	4 (2.7)	23 (9.7)
White		563 (85.6)		260 (95.2)	120 (80.5)	183 (77.5)
Asian		38 (5.8)		0 (0.0)	25 (16.8)	13 (5.5)
Native Hawaiian or Other Pacific Islander		7 (1.1)		0 (0.0)	0 (0.0)	7 (3.0)
Unknown		7 (1.1)		0 (0.0)	0 (0.0)	7 (3.0)
Vital status							<0.001
Alive		550 (80.8)		219 (79.1)	119 (70.4)	212 (90.2)
Deceased		131 (19.2)		58 (20.9)	50 (29.6)	23 (9.8)
Overall survival (OS) days							<0.001
Mean (SD)		781.0 (803.7)		760.8 (909.2)	467.0 (401.9)	1030.5 (807.4)
New Tumor							0.078
No new tumor		288 (72.2)		165 (68.8)	123 (77.4)
New tumor		111 (27.8)		75 (31.2)	36 (22.6)
Tumor-free survival (TFS) days							<0.001
Mean (SD)		514.3 (550.7)		605.6 (623.8)	381.5 (387.2)
Progression							<0.001
No progression		336 (71.8)		154 (64.2)		182 (79.8)
Progression		132 (28.2)		86 (35.8)		46 (20.2)
Progression-free survival (PFS) days
Mean (SD)		760.0 (694.4)		605.6 (623.8)		929.1 (729.1)
Recurrence
No recurrence		120 (78.4)			120 (78.4)
Recurrence		33 (21.6)			33 (21.6)
Recurrence-free survival (RFS) days
Mean (SD)		387.7 (387.6)			387.7 (387.6)
Neoplasm Status							<0.001
Tumor Free		396 (65.8)		197 (89.1)	101 (70.1)	197 (89.1)
With Tumor		206 (34.2)		24 (10.9)	43 (29.9)	24 (10.9)
Treatment Response
Complete Remission/Response		76 (62.8)			76 (62.8)
Partial Remission/Response		3 (2.5)			3 (2.5)
Stable Disease		9 (7.4)			9 (7.4)
Progressive Disease		33 (27.3)			33 (27.3)
*ANOVA and two sample t-tests assessed continuous variables and Chi-squared and Fisher's exact tests assessed categorical variables for cohort differences.

## Sheet: Supplementary Data 3
Supplementary Data 3. Average performance of each method in multi-target development datasets for three cancers performed using 10-fold cross-validation.
Method	LGG
	N (fold)	No. Targets	No. Features	No. Partitions	Test Error (95% CI)	TDR (95% CI)	FDR (95% CI)
CART (avg. 7 models)	81	7	59	0	0.18 (0.17, 0.19)	0.19 (0.18, 0.21)	0.00 (0.00, 0.00)
MuTATE (avg. IG)	81	7	59	3	0.07 (0.06, 0.08)	0.91 (0.82, 0.99)	0.36 (0.29, 0.42)
MuTATE (max. IG)	81	7	59	2.9	0.09 (0.04, 0.13)	0.86 (0.77, 0.95)	0.34 (0.27, 0.41)
MuTATE (most IG)	81	7	59	2.6	0.12 (0.05, 0.19)	0.82 (0.60, 1.04)	0.31 (0.20, 0.42)
MuTATE (avg. pval)	81	7	59	2.7	0.09 (0.05, 0.14)	0.91 (0.82, 0.99)	0.34 (0.28, 0.41)
MuTATE (min. p.val)	81	7	59	2.6	0.10 (0.05, 0.16)	0.79 (0.57, 1.00)	0.30 (0.20, 0.40)
MuTATE (most pval)	81	7	59	2	0.12 (0.05, 0.19)	0.58 (0.34, 0.82)	0.41 (0.25, 0.57)
MuTATE (splitError)	81	7	59	3.1	0.07 (0.06, 0.07)	0.76 (0.62, 0.91)	0.46 (0.33, 0.60)
Method	GA
	N (fold)	No. Targets	No. Features	No. Partitions	Test Error (95% CI)	TDR (95% CI)	FDR (95% CI)
CART (avg. 7 models)	58	7	19	0	0.19 (0.18, 0.21)	0.15 (0.11, 0.19)	0.00 (0.00, 0.01)
MuTATE (avg. IG)	58	7	19	4.8	0.23 (0.22, 0.23)	0.11 (0.10, 0.12)	0.89 (0.88, 0.90)
MuTATE (max. IG)	58	7	19	4.8	0.23 (0.22, 0.23)	0.40 (0.29, 0.51)	0.69 (0.62, 0.77)
MuTATE (most IG)	58	7	19	4.8	0.23 (0.22, 0.23)	0.11 (0.10, 0.13)	0.89 (0.87, 0.90)
MuTATE (avg. pval)	58	7	19	4.8	0.23 (0.22, 0.23)	0.14 (0.12, 0.17)	0.86 (0.83, 0.88)
MuTATE (min. p.val)	58	7	19	4.8	0.23 (0.22, 0.23)	0.14 (0.11, 0.17)	0.86 (0.83, 0.89)
MuTATE (most pval)	58	7	19	4.8	0.23 (0.22, 0.23)	0.14 (0.13, 0.16)	0.86 (0.84, 0.87)
MuTATE (splitError)	58	7	19	3.2	0.13 (0.06, 0.20)	0.42 (0.24, 0.59)	0.61 (0.46, 0.76)
Method	EC
	N (fold)	No. Targets	No. Features	No. Partitions	Test Error (95% CI)	TDR (95% CI)	FDR (95% CI)
CART (avg. 7 models)	120	5	117	0	0.12 (0.11, 0.12)	0.11 (0.09, 0.13)	0.04 (0.03, 0.06)
MuTATE (avg. IG)	120	5	117	5	0.15 (0.14, 0.15)	0.98 (0.93, 1.03)	0.26 (0.18, 0.34)
MuTATE (max. IG)	120	5	117	6.7	0.15 (0.14, 0.15)	1.00 (1.00, 1.00)	0.35 (0.30, 0.41)
MuTATE (most IG)	120	5	117	6.2	0.15 (0.14, 0.15)	0.93 (0.81, 1.05)	0.40 (0.32, 0.49)
MuTATE (avg. pval)	120	5	117	5.2	0.15 (0.14, 0.15)	0.61 (0.44, 0.78)	0.59 (0.49, 0.69)
MuTATE (min. p.val)	120	5	117	5.3	0.15 (0.14, 0.15)	0.83 (0.79, 0.87)	0.45 (0.40, 0.51)
MuTATE (most pval)	120	5	117	6.4	0.15 (0.14, 0.15)	1.00 (1.00, 1.00)	0.04 (0.01, 0.10)
MuTATE (splitError)	120	5	117	5.1	0.03 (0.03, 0.03)	0.49 (0.43, 0.56)	0.66 (0.62, 0.69)

## Sheet: Supplementary Data 4
Supplementary Data 4. Clinical outcome characteristics for three cancer datasets stratified by decision tree-identified molecular subtype.
Molecular Subtype		Death		Progression		Recurrence		New Tumor		Neoplasm Status		Treatment Response				Disease Status at Loss to Follow-Up		Overall Survival (OS) Days	Progression-Free Survival (PFS) Days	Recurrence-Free Survival (PFS) Days	New Tumor-Free Survival (TFS) Days
		Alive	Died	No Progression	Progression	No Recurrence	Recurrence	No New Tumor	New Tumor	Tumor-Free	With Tumor	Complete Remission	Partial Remission	Stable Disease	Progressive Disease	No Disease	With Disease	Mean (SD)	Mean (SD)	Mean (SD)	Mean (SD)
Lower Grade Glioma	Overall	219 (79.1)	58 (20.9)	154 (64.2)	86 (35.8)			165 (68.8)	75 (31.2)	98 (41.4)	139 (58.6)							760.8 (909.2)	605.6 (623.8)		605.6 (623.8)
	1p19q codeletion & CIC wt	34 (89.5)	4 (10.5)	27 (77.1)	8 (22.9)			28 (80.0)	7 (20.0)	18 (52.9)	16 (47.1)							764.1 (872.5)	670.5 (700.5)		670.5 (700.5)
	1p19q codeletion, CIC mutation, NOTCH1 mutation	8 (72.7)	3 (27.3)	6 (54.5)	5 (45.5)			7 (63.6)	4 (36.4)	4 (40.0)	6 (60.0)							1048.0 (1161.9)	792.0 (789.8)		792.0 (789.8)
	1p19q codeletion, CIC mutation, NOTCH1 wt	31 (88.6)	4 (11.4)	24 (77.4)	7 (22.6)			25 (80.6)	6 (19.4)	11 (39.3)	17 (60.7)							860.1 (1152.0)	703.0 (905.5)		703.0 (905.5)
	IDH1 mutation & ATRX mutation	84 (82.4)	18 (17.6)	59 (65.6)	31 (34.4)			59 (65.6)	31 (34.4)	40 (46.5)	46 (53.5)							935.5 (1006.0)	666.6 (585.9)		666.6 (585.9)
	IDH1 mutation & ATRX wt	28 (87.5)	4 (12.5)	21 (80.8)	5 (19.2)			22 (84.6)	4 (15.4)	10 (41.7)	14 (58.3)							575.5 (496.0)	596.5 (461.7)		596.5 (461.7)
	IDH wt & NF1 mutation	6 (54.5)	5 (45.5)	2 (25.0)	6 (75.0)			4 (50.0)	4 (50.0)	3 (27.3)	8 (72.7)							342.5 (272.3)	313.2 (232.5)		313.2 (232.5)
	IDH wt & NF1 wt	28 (58.3)	20 (41.7)	15 (38.5)	24 (61.5)			20 (51.3)	19 (48.7)	12 (27.3)	32 (72.7)							468.3 (640.1)	342.7 (351.2)		342.7 (351.2)
	P-Value*	0.001		<0.001				0.024		0.287								0.029	0.067		0.067
Gastric Adenocarcinoma	Overall	119 (70.4)	50 (29.6)			120 (78.4)	33 (21.6)	123 (77.4)	36 (22.6)	101 (70.1)	43 (29.9)	76 (62.8)	3 (2.5)	9 (7.4)	33 (27.3)			467.0 (401.9)		387.7 (387.6)	381.5 (387.2)
	RHOA mutation	11 (91.7)	1 (8.3)			7 (77.8)	2 (22.2)	8 (72.7)	3 (27.3)	9 (75.0)	3 (25.0)	5 (55.6)		2 (22.2)	2 (22.2)			512.6 (175.8)		399.2 (262.1)	354.9 (255.4)
	RHOA wt & EBV+	11 (64.7)	6 (35.3)			10 (66.7)	5 (33.3)	10 (66.7)	5 (33.3)	6 (40.0)	9 (60.0)	5 (41.7)		1 (8.3)	6 (50.0)			445.1 (122.3)		403.9 (158.6)	407.0 (158.2)
	RHOA wt, EBV-, ARID1A wt	70 (68.6)	32 (31.4)			71 (75.5)	23 (24.5)	74 (76.3)	23 (23.7)	59 (68.6)	27 (31.4)	46 (61.3)	2 (2.7)	5 (6.7)	22 (29.3)			468.1 (408.8)		388.2 (372.4)	384.1 (373.4)
	RHOA wt, EBV-, ARID1A mutation	27 (71.1)	11 (28.9)			32 (91.4)	3 (8.6)	31 (86.1)	5 (13.9)	27 (87.1)	4 (12.9)	20 (80.0)	1 (4.0)	1 (4.0)	3 (12.0)			459.7 (510.3)		375.4 (523.9)	371.2 (521.3)
	P-Value*	0.387				0.158		0.432		0.012		0.302						0.975		0.994	0.984
Endometrial Carcinoma	Overall	212 (90.2)	23 (9.8)	182 (79.8)	46 (20.2)											197 (89.1)	24 (10.9)	1030.5 (807.4)	929.1 (729.1)
	MLH1 hypermethylated & CN low	21 (95.5)	1 (4.5)	19 (86.4)	3 (13.6)											21 (100.0)		987.9 (734.4)	837.7 (676.5)
	MLH1 hypermethylated & CN high	39 (84.8)	7 (15.2)	35 (77.8)	10 (22.2)											37 (84.1)	7 (15.9)	1046.0 (844.8)	999.0 (879.5)
	MLH1 not hypermethylated & POLE mutant	18 (94.7)	1 (5.3)	18 (94.7)	1 (5.3)											18 (94.7)	1 (5.3)	1082.4 (826.4)	1055.1 (823.0)
	MLH1 not hypermethylated, POLE wt, & CN low	24 (96.0)	1 (4.0)	24 (96.0)	1 (4.0)											25 (100.0)		894.9 (509.3)	872.8 (534.2)
	MLH1 not hypermethylated, POLE wt, & CN high	110 (89.4)	13 (10.6)	86 (73.5)	31 (26.5)											96 (85.7)	16 (14.3)	1051.8 (858.8)	911.9 (705.2)
	P-Value*	0.449		0.036												0.068		0.919	0.828
*ANOVA and two sample t-tests assessed continuous variables and Chi-squared and Fisher's exact tests assessed categorical variables for subtype differences.

## Sheet: Supplementary Data 5
Supplementary Data 5. Univariable associations between multi-target decision-tree identified molecular partitions (compared with their sibling node) and clinical outcomes in three cancer datasets.
Molecular Subtype			Overall		OR (95% CI, P-value)							HR (95% CI, P-Value)
					Death	Progression	Recurrence	New Tumor	Neoplasm Status	Treatment Response: No Remission	Disease Status at LTF	Overall Survival (OS)	Progression-Free Survival (PFS)	Recurrence-Free Survival (RFS)	New Tumor-Free Survival (TFS)
Lower Grade Glioma	1p19q codeletion & CIC wt		38 (13.7)		0.66 (0.16-2.36, p=0.528)	0.74 (0.26-2.07, p=0.570)		0.80 (0.26-2.36, p=0.688)	0.58 (0.22-1.47, p=0.254)			0.90 (0.26-3.14, p=0.867)	0.92 (0.37-2.30, p=0.858)		0.99 (0.37-2.69, p=0.990)
	1p19q codeletion, CIC mutation, NOTCH1 mutation		11 (4.0)		2.91 (0.49-16.01, p=0.215)	2.86 (0.65-12.62, p=0.157)		2.38 (0.50-10.98, p=0.263)	0.97 (0.22-4.54, p=0.968)			1.72 (0.37-7.94, p=0.485)	2.01 (0.60-6.70, p=0.254)		1.89 (0.50-7.20, p=0.350)
	1p19q codeletion, CIC mutation, NOTCH1 wt		35 (12.6)		0.34 (0.06-2.03, p=0.215)	0.35 (0.08-1.53, p=0.157)		0.42 (0.09-2.02, p=0.263)	1.03 (0.22-4.48, p=0.968)			0.58 (0.13-2.67, p=0.485)	0.50 (0.15-1.65, p=0.254)		0.53 (0.14-2.01, p=0.350)
	IDH1 mutation & ATRX mutation		102 (36.8)		1.50 (0.51-5.52, p=0.495)	2.21 (0.81-7.11, p=0.146)		2.89 (1.00-10.54, p=0.071)	0.82 (0.32-2.04, p=0.674)			0.39 (0.12-1.26, p=0.115)	1.41 (0.54-3.66, p=0.477)		1.78 (0.62-5.08, p=0.282)
	IDH1 mutation & ATRX wt		32 (11.6)		0.67 (0.18-1.97, p=0.495)	0.45 (0.14-1.24, p=0.146)		0.35 (0.09-1.00, p=0.071)	1.22 (0.49-3.11, p=0.674)			2.59 (0.79-8.48, p=0.115)	0.71 (0.27-1.84, p=0.477)		0.56 (0.20-1.61, p=0.282)
	IDH wt & NF1 mutation		11 (4.0)		1.17 (0.30-4.40, p=0.819)	1.87 (0.37-13.95, p=0.475)		1.05 (0.22-5.04, p=0.947)	1.00 (0.24-5.14, p=1.000)			1.29 (0.48-3.49, p=0.613)	1.23 (0.49-3.08, p=0.662)		1.02 (0.33-3.09, p=0.976)
	IDH wt & NF1 wt		48 (17.3)		0.86 (0.23-3.35, p=0.819)	0.53 (0.07-2.67, p=0.475)		0.95 (0.20-4.54, p=0.947)	1.00 (0.19-4.14, p=1.000)			0.77 (0.29-2.09, p=0.613)	0.81 (0.32-2.04, p=0.662)		0.98 (0.32-2.99, p=0.976)
Gastric Adenocarcinoma	RHOA wt, EBV-, ARID1A wt		102 (72.9)		1.12 (0.50-2.61, p=0.782)		3.46 (1.10-15.30, p=0.056)	1.93 (0.72-6.14, p=0.223)	3.09 (1.08-11.21, p=0.053)	2.95 (1.00-10.92, p=0.069)		1.01 (0.51-2.00, p=0.982)		1.99 (0.59-6.71, p=0.265)	1.19 (0.45-3.19, p=0.725)
	RHOA mutation		12 (7.1)		0.20 (0.01-1.07, p=0.129)		1.04 (0.15-4.57, p=0.961)	1.31 (0.27-4.81, p=0.704)	0.77 (0.16-2.73, p=0.701)	1.56 (0.37-6.22, p=0.526)		0.21 (0.03-1.52, p=0.122)		0.84 (0.20-3.54, p=0.815)	1.05 (0.32-3.45, p=0.941)
	RHOA wt & EBV+		17 (10.8)		1.23 (0.40-3.46, p=0.701)		1.98 (0.58-6.10, p=0.247)	1.87 (0.55-5.74, p=0.285)	4.16 (1.39-13.33, p=0.012)	3.12 (0.92-11.27, p=0.069)		1.24 (0.52-2.96, p=0.622)		1.36 (0.52-3.57, p=0.532)	1.40 (0.53-3.68, p=0.495)
	RHOA wt, EBV-, ARID1A mutation		38 (27.1)		0.89 (0.38-1.98, p=0.782)		0.29 (0.07-0.91, p=0.056)	0.52 (0.16-1.40, p=0.223)	0.32 (0.09-0.93, p=0.053)	0.34 (0.09-1.00, p=0.069)		0.99 (0.50-1.97, p=0.982)		0.50 (0.15-1.69, p=0.265)	0.84 (0.31-2.24, p=0.725)
Endometrial Carcinoma	MLH1 not hypermethylated, POLE wt, & CN high		123 (83.1)		2.84 (0.53-52.74, p=0.326)	8.65 (1.71-157.88, p=0.038)					*	2.33 (0.30-17.91, p=0.417)	5.93 (0.80-43.83, p=0.081)
	MLH1 hypermethylated & CN low		22 (31.9)		0.27 (0.01-1.64, p=0.229)	0.55 (0.11-2.07, p=0.408)					*	0.31 (0.04-2.50, p=0.270)	0.80 (0.21-3.00, p=0.735)
	MLH1 hypermethylated & CN high		47 (68.1)		3.77 (0.61-72.94, p=0.229)	1.81 (0.48-8.79, p=0.408)					*	3.26 (0.40-26.48, p=0.270)	1.26 (0.33-4.75, p=0.735)
	MLH1 not hypermethylated & POLE mutant		19 (11.4)		0.53 (0.03-2.90, p=0.553)	0.19 (0.01-0.98, p=0.114)					0.42 (0.02-2.26, p=0.414)	0.54 (0.07-4.10, p=0.550)	0.26 (0.03-1.90, p=0.183)
	MLH1 not hypermethylated, POLE wt, & CN low		25 (16.9)		0.35 (0.02-1.90, p=0.326)	0.12 (0.01-0.58, p=0.038)					*	0.43 (0.06-3.31, p=0.417)	0.17 (0.02-1.24, p=0.081)
* Estimates could not be calculated due to few observed events.
Logistic regression used to obtain multivariable OR (95% CI, P-value) estimates. Cox survival models used to obtain multivariable HR(95% CI, P-value) estimates.

## Sheet: Supplementary Data 6
Supplementary Data 6. Multivariable associations between multi-target decision-tree identified molecular subtypes (compared with the most prevalent leaf node) and clinical outcomes in three cancer datasets.
Molecular Subtype			Overall		OR (95% CI, P-value)							HR (95% CI, P-Value)
					Death	Progression	Recurrence	New Tumor	Neoplasm Status	Treatment Response: No Remission	Disease Status at LTF	Overall Survival (OS)	Progression-Free Survival (PFS)	Recurrence-Free Survival (RFS)	New Tumor-Free Survival (TFS)
Lower Grade Glioma	1p19q codeletion & CIC wt		38 (13.7)		-	-		-	-			-	-		-
	1p19q codeletion, CIC mutation, NOTCH1 mutation		11 (4.0)		3.19 (0.54-17.51, p=0.177)	2.81 (0.66-11.99, p=0.155)		2.29 (0.49-10.07, p=0.274)	1.69 (0.41-7.64, p=0.474)			1.67 (0.37-7.50, p=0.506)	1.57 (0.51-4.89, p=0.435)		1.40 (0.40-4.88, p=0.599)
	1p19q codeletion, CIC mutation, NOTCH1 wt		35 (12.6)		1.10 (0.24-5.00, p=0.902)	0.98 (0.30-3.14, p=0.979)		0.96 (0.28-3.27, p=0.948)	1.74 (0.64-4.89, p=0.285)			0.92 (0.23-3.68, p=0.901)	0.81 (0.28-2.35, p=0.702)		0.76 (0.24-2.41, p=0.641)
	IDH1 mutation & ATRX mutation		102 (36.8)		1.82 (0.62-6.65, p=0.309)	1.77 (0.74-4.60, p=0.213)		2.10 (0.86-5.71, p=0.120)	1.29 (0.58-2.89, p=0.526)			1.31 (0.44-3.89, p=0.623)	1.64 (0.74-3.62, p=0.225)		1.87 (0.81-4.36, p=0.144)
	IDH1 mutation & ATRX wt		32 (11.6)		1.21 (0.27-5.56, p=0.796)	0.80 (0.22-2.77, p=0.733)		0.73 (0.17-2.73, p=0.644)	1.57 (0.55-4.61, p=0.399)			2.08 (0.51-8.42, p=0.306)	1.08 (0.35-3.36, p=0.895)		1.00 (0.29-3.50, p=0.997)
	IDH wt & NF1 mutation		11 (4.0)		7.08 (1.49-37.09, p=0.015)	10.12 (1.92-79.21, p=0.011)		4.00 (0.78-21.25, p=0.092)	3.00 (0.73-15.54, p=0.148)			15.08 (3.87-58.78, p<0.001)	8.44 (2.82-25.23, p<0.001)		6.69 (1.88-23.74, p=0.003)
	IDH wt & NF1 wt		48 (17.3)		6.07 (2.02-22.75, p=0.003)	5.40 (2.01-15.70, p=0.001)		3.80 (1.39-11.34, p=0.012)	3.00 (1.18-7.91, p=0.023)			7.74 (2.61-22.92, p<0.001)	6.53 (2.84-15.01, p<0.001)		6.11 (2.48-15.07, p<0.001)
Gastric Adenocarcinoma	RHOA wt, EBV-, ARID1A wt		102 (60.4)		-		-	-	-	-		-		-	-
	RHOA mutation		12 (7.1)		0.20 (0.01-1.09, p=0.130)		0.88 (0.13-3.96, p=0.881)	1.21 (0.25-4.57, p=0.794)	0.73 (0.15-2.67, p=0.654)	1.42 (0.33-5.82, p=0.621)		0.21 (0.03-1.57, p=0.130)		0.79 (0.18-3.37, p=0.747)	1.05 (0.31-3.57, p=0.932)
	RHOA wt & EBV+		17 (10.1)		1.19 (0.38-3.43, p=0.748)		1.54 (0.44-4.83, p=0.468)	1.61 (0.46-5.03, p=0.426)	3.28 (1.08-10.67, p=0.039)	2.49 (0.73-9.14, p=0.150)		1.24 (0.51-2.99, p=0.636)		1.21 (0.46-3.22, p=0.699)	1.34 (0.50-3.60, p=0.558)
	RHOA wt, EBV-, ARID1A mutation		38 (22.5)		0.89 (0.38-1.98, p=0.782)		0.29 (0.07-0.91, p=0.056)	0.52 (0.16-1.40, p=0.223)	0.32 (0.09-0.93, p=0.053)	0.34 (0.09-1.00, p=0.069)		0.99 (0.50-1.96, p=0.973)		0.50 (0.15-1.68, p=0.261)	0.82 (0.31-2.19, p=0.691)
Endometrial Carcinoma	MLH1 not hypermethylated, POLE wt, & CN high		123 (52.1)		-	-					-	-	-
	MLH1 hypermethylated & CN low		22 (9.3)		0.40 (0.02-2.19, p=0.393)	0.44 (0.10-1.40, p=0.208)					*	0.42 (0.06-3.24, p=0.408)	0.65 (0.20-2.14, p=0.476)
	MLH1 hypermethylated & CN high		47 (19.9)		1.52 (0.54-3.99, p=0.407)	0.79 (0.34-1.75, p=0.576)					1.14 (0.41-2.89, p=0.797)	1.46 (0.58-3.67, p=0.418)	0.84 (0.38-1.86, p=0.669)
	MLH1 not hypermethylated & POLE mutant		19 (8.1)		0.47 (0.03-2.59, p=0.480)	0.15 (0.01-0.80, p=0.075)					0.33 (0.02-1.80, p=0.301)	0.49 (0.06-3.77, p=0.496)	0.22 (0.03-1.64, p=0.140)
	MLH1 not hypermethylated, POLE wt, & CN low		25 (10.6)		0.35 (0.02-1.90, p=0.326)	0.12 (0.01-0.58, p=0.038)					*	0.41 (0.05-3.17, p=0.395)	0.17 (0.02-1.23, p=0.079)
* Estimates could not be calculated due to few observed events.
Logistic regression used to obtain multivariable OR (95% CI, P-value) estimates. Cox survival models used to obtain multivariable HR(95% CI, P-value) estimates.																		2
																		6

## Sheet: Supplementary Data 7
Supplementary Data 7. Univariable associations between decision-tree identified molecular biomarkers and clinical outcomes in three cancer datasets.
Molecular Biomarker			Total		OR (95% CI, P-value)							HR (95% CI, P-value)
					Death	Progression	Recurrence	New Tumor	Neoplasm Status	Treatment Response: No Remission	Disease Status at LTF	Overall Survival (OS)	Progression-Free Survival (PFS)	Recurrence-Free Survival (RFS)	New Tumor-Free Survival (TFS)
Lower Grade Glioma	1p19q codeletion		84 (30.3)		0.47 (0.22-0.93, p=0.037)	0.52 (0.28-0.93, p=0.030)		0.51 (0.27-0.94, p=0.037)	0.77 (0.44-1.35, p=0.355)			0.44 (0.23-0.85, p=0.015)	0.45 (0.26-0.77, p=0.004)		0.42 (0.23-0.75, p=0.004)
	CIC Mutation		46 (16.6)		0.63 (0.25-1.42, p=0.300)	0.67 (0.31-1.36, p=0.282)		0.64 (0.28-1.34, p=0.255)	1.10 (0.54-2.27, p=0.798)			0.52 (0.24-1.16, p=0.111)	0.54 (0.28-1.03, p=0.060)		0.49 (0.24-0.99, p=0.048)
	NOTCH1 Mutation		23 (8.3)		1.37 (0.48-3.48, p=0.528)	0.95 (0.37-2.29, p=0.912)		0.96 (0.35-2.36, p=0.929)	1.57 (0.64-4.26, p=0.344)			0.88 (0.38-2.07, p=0.776)	0.68 (0.33-1.42, p=0.304)		0.66 (0.30-1.46, p=0.309)
	IDH1 Mutation		210 (75.8)		0.28 (0.15-0.53, p<0.001)	0.31 (0.17-0.58, p<0.001)		0.47 (0.25-0.89, p=0.019)	0.50 (0.26-0.93, p=0.031)			0.22 (0.13-0.38, p<0.001)	0.32 (0.20-0.50, p<0.001)		0.37 (0.23-0.61, p<0.001)
	ATRX Mutation		109 (39.4)		0.84 (0.46-1.53, p=0.582)	1.02 (0.59-1.74, p=0.947)		1.45 (0.84-2.53, p=0.184)	0.72 (0.42-1.22, p=0.220)			0.60 (0.35-1.02, p=0.060)	0.90 (0.58-1.40, p=0.648)		1.16 (0.73-1.84, p=0.540)
	NF1 Mutation		16 (5.8)		4.22 (1.49-12.00, p=0.006)	4.38 (1.38-16.60, p=0.017)		2.73 (0.88-8.76, p=0.081)	2.99 (0.92-13.40, p=0.097)			3.85 (1.80-8.25, p=0.001)	2.48 (1.24-4.98, p=0.010)		2.24 (1.02-4.90, p=0.044)
Gastric Adenocarcinoma	RHOA Mutation		12 (7.1)		0.20 (0.01-1.07, p=0.129)		1.04 (0.15-4.57, p=0.961)	1.31 (0.27-4.81, p=0.704)	0.77 (0.16-2.73, p=0.701)	1.56 (0.37-6.22, p=0.526)		0.21 (0.03-1.52, p=0.122)		0.84 (0.20-3.54, p=0.815)	1.05 (0.32-3.45, p=0.941)
	EBV Positive		18 (10.7)		1.22 (0.40-3.34, p=0.713)		1.96 (0.57-6.01, p=0.250)	1.82 (0.54-5.54, p=0.304)	3.55 (1.23-10.67, p=0.019)	2.96 (0.88-10.63, p=0.080)		1.35 (0.57-3.21, p=0.491)		1.38 (0.53-3.59, p=0.512)	1.39 (0.53-3.61, p=0.502)
	ARID1A Mutation		51 (30.2)		0.99 (0.47-2.01, p=0.974)		0.54 (0.20-1.29, p=0.186)	0.72 (0.29-1.62, p=0.442)	0.62 (0.26-1.38, p=0.261)	0.68 (0.28-1.55, p=0.367)		1.10 (0.60-2.02, p=0.762)		0.84 (0.36-1.96, p=0.684)	1.08 (0.50-2.34, p=0.842)
Endometrial Carcinoma	MLH1 Hypermethylation		69 (29.2)		1.35 (0.52-3.28, p=0.516)	0.93 (0.44-1.88, p=0.851)					0.99 (0.37-2.42, p=0.978)	1.30 (0.55-3.07, p=0.549)	1.02 (0.51-2.06, p=0.953)
	Copy Number High (2, 3, 4)		177 (75.0)		3.86 (1.09-24.62, p=0.074)	4.55 (1.73-15.66, p=0.006)					*	3.45 (0.81-14.72, p=0.095)	3.21 (1.14-9.04, p=0.028)
	POLE Mutation		28 (11.9)		0.68 (0.11-2.51, p=0.618)	0.27 (0.04-0.96, p=0.085)					0.60 (0.09-2.20, p=0.503)	0.73 (0.17-3.10, p=0.667)	0.38 (0.09-1.56, p=0.177)
* Estimates could not be calculated due to few observed events.
Logistic regression used to obtain multivariable OR (95% CI, P-value) estimates. Cox survival models used to obtain multivariable HR(95% CI, P-value) estimates.

## Sheet: Supplementary Data 8
Supplementary Data 8. Multivariable associations between decision-tree identified molecular biomarkers and clinical outcomes in three cancer datasets.
Molecular Biomarker			Total		OR (95% CI, P-value)							HR (95% CI, P-value)
					Death	Progression	Recurrence	New Tumor	Neoplasm Status	Treatment Response: No Remission	Disease Status at LTF	Overall Survival (OS)	Progression-Free Survival (PFS)	Recurrence-Free Survival (RFS)	New Tumor-Free Survival (TFS)
Lower Grade Glioma	1p19q codeletion		84 (30.3)		0.37 (0.09-1.31, p=0.147)	0.52 (0.17-1.51, p=0.240)		0.70 (0.22-2.11, p=0.537)	0.42 (0.15-1.11, p=0.082)			0.19 (0.05-0.66, p=0.009)	0.35 (0.15-0.85, p=0.020)		0.40 (0.16-1.04, p=0.061)
	CIC Mutation		46 (16.6)		1.82 (0.47-7.99, p=0.396)	1.67 (0.57-5.19, p=0.355)		1.43 (0.47-4.60, p=0.538)	1.82 (0.70-4.82, p=0.218)			1.71 (0.46-6.30, p=0.420)	1.32 (0.52-3.40, p=0.560)		1.19 (0.43-3.31, p=0.739)
	NOTCH1 Mutation		23 (8.3)		2.38 (0.73-7.26, p=0.134)	1.31 (0.46-3.56, p=0.605)		1.22 (0.41-3.41, p=0.708)	2.01 (0.75-5.81, p=0.176)			1.28 (0.47-3.50, p=0.631)	0.78 (0.34-1.77, p=0.548)		0.74 (0.31-1.79, p=0.505)
	IDH1 Mutation		210 (75.8)		0.33 (0.14-0.76, p=0.010)	0.33 (0.14-0.74, p=0.007)		0.40 (0.17-0.91, p=0.031)	0.74 (0.33-1.69, p=0.481)			0.39 (0.20-0.78, p=0.008)	0.36 (0.20-0.65, p=0.001)		0.37 (0.20-0.71, p=0.003)
	ATRX Mutation		109 (39.4)		1.15 (0.49-2.83, p=0.752)	1.36 (0.62-3.10, p=0.453)		2.00 (0.88-4.76, p=0.105)	0.65 (0.29-1.42, p=0.277)			0.48 (0.22-1.03, p=0.060)	0.84 (0.46-1.53, p=0.560)		1.07 (0.56-2.07, p=0.835)
	NF1 Mutation		16 (5.8)		2.63 (0.82-8.53, p=0.101)	3.42 (0.94-14.69, p=0.074)		2.42 (0.70-8.69, p=0.163)	2.15 (0.60-10.19, p=0.272)			2.50 (1.08-5.79, p=0.032)	1.59 (0.73-3.44, p=0.242)		1.57 (0.65-3.76, p=0.313)
Gastric Adenocarcinoma	RHOA Mutation		12 (7.1)		0.20 (0.01-1.08, p=0.129)		1.19 (0.17-5.38, p=0.839)	1.41 (0.29-5.28, p=0.629)	0.75 (0.15-2.82, p=0.692)	1.77 (0.41-7.23, p=0.424)		0.21 (0.03-1.57, p=0.129)		0.87 (0.21-3.71, p=0.853)	1.10 (0.33-3.68, p=0.874)
	EBV Positive		18 (10.7)		1.22 (0.39-3.47, p=0.719)		2.60 (0.72-8.79, p=0.127)	2.18 (0.62-7.09, p=0.201)	4.63 (1.51-15.22, p=0.008)	4.31 (1.17-17.62, p=0.031)		1.22 (0.51-2.95, p=0.653)		1.48 (0.55-4.04, p=0.440)	1.39 (0.52-3.75, p=0.514)
	ARID1A Mutation		51 (30.2)		0.94 (0.44-1.96, p=0.875)		0.45 (0.16-1.13, p=0.110)	0.64 (0.25-1.48, p=0.313)	0.46 (0.18-1.09, p=0.092)	0.49 (0.18-1.23, p=0.146)		1.05 (0.57-1.95, p=0.869)		0.77 (0.32-1.85, p=0.555)	1.03 (0.46-2.28, p=0.946)
Endometrial Carcinoma	MLH1 Hypermethylation		69 (29.2)		1.52 (0.58-3.75, p=0.378)	1.08 (0.50-2.24, p=0.831)					1.13 (0.41-2.88, p=0.801)	1.46 (0.61-3.46, p=0.395)	1.13 (0.56-2.28, p=0.743)
	Copy Number High (2, 3, 4)		177 (75.0)		4.02 (1.10-26.01, p=0.070)	4.07 (1.52-14.19, p=0.011)					*	3.59 (0.83-15.51, p=0.087)	2.97 (1.04-8.45, p=0.042)
	POLE Mutation		28 (11.9)		0.92 (0.14-3.62, p=0.912)	0.38 (0.06-1.39, p=0.203)					1.03 (0.15-4.25, p=0.970)	0.89 (0.21-3.87, p=0.880)	0.48 (0.11-2.00, p=0.310)
* Estimates could not be calculated due to few observed events.
Logistic regression used to obtain multivariable OR (95% CI, P-value) estimates. Cox survival models used to obtain multivariable HR(95% CI, P-value) estimates.

## Sheet: Supplementary Data 9
Supplementary Data 9. Extended comparison of MuTATE and benchmark models across key features relevant to multi-endpoint disease subtyping.
Feature / Model Characteristic	MuTATE	CART	GLMMs	Random Forests	Boosting / Bagging	Deep Learning	Hierarchical Multi-label Classification (HMC)
Handles multiple endpoints of different variable types	Yes — Designed to model multiple clinical and molecular outcomes of different types (binary, continuous, time-to-event) simultaneously within one unified tree.	Limited — Requires separate trees per endpoint; integration of multiple variable types is not supported natively.	Limited — Each model must be fit per endpoint; assumes linearity and may require variable transformation.	No — Forests are built for one target at a time; cannot integrate different endpoint types simultaneously.	No — Typically constructed for one prediction task at a time; lacks native support for multi-target integration.	No — Models often focus on single output type and require architectural modifications to support multiple variable types.	Partial — Supports discrete labels in structured hierarchies; limited ability to support continuous or time-to-event outcomes.
Interpretable decision rules	Yes — Produces human-readable, clinically actionable rules at each node; full tree interpretable.	Yes — Classical decision tree; easy to interpret.	Partial — Regression coefficients are interpretable, but complex interactions and hierarchical structure reduce clarity.	Limited — Individual trees are interpretable, but forest aggregation obscures decision logic.	Limited — Aggregation masks decision pathways; feature importance is often post hoc.	No — Interpretability requires external tools (e.g., SHAP, LIME); inner workings are opaque.	Limited — Supports hierarchical structure, but rule logic is often non-intuitive and difficult to interpret clinically.
Supports heterogeneous data (e.g., categorical, continuous, molecular)	Yes — Accepts categorical, continuous, and survival endpoints; can accommodate molecular and clinical data together.	Partial — Supports categorical and continuous features, but limited in handling high-dimensional molecular data.	Partial — Requires preprocessing for categorical variables; often assumes linear relationships.	Yes — Naturally supports mixed input types; handles categorical and continuous features without transformation.	Yes — Flexible input support through preprocessing pipelines; can accommodate feature heterogeneity.	Yes — Supports diverse input types through encoding schemes; however, performance may depend on data engineering.	Limited — Best suited for categorical features; adaptation needed for numeric or censored outcomes.
Guards against overfitting	Yes — Incorporates regularization through multi-endpoint partition metrics and stopping criteria; controls greedy splits.	Partial — Prone to overfitting without pruning; lacks built-in regularization.	Yes — Random effects and shrinkage help mitigate overfitting.	Yes — Averaging reduces overfitting, but may overfit in small or imbalanced datasets.	Yes — Regularization is often included (e.g., learning rate, early stopping), though model complexity remains a risk.	Partial — Overfitting is mitigated by dropout and regularization, but still an issue in small datasets.	Limited — Few built-in controls for overfitting; depends on implementation.
Scalable to high-dimensional data	Yes — Efficiently scales with number of features and samples due to greedy tree search and modular partitioning.	Partial — Can become unstable with high-dimensional input; depth and size need pruning.	Limited — High feature-to-sample ratio introduces instability; performance degrades without dimensionality reduction.	Yes — Handles large feature sets well; performs internal variable selection via ensemble averaging.	Yes — Designed for large-scale data; benefits from parallelization and gradient-based optimization.	Yes — Highly scalable with GPUs and data-parallelism; excels in large-scale omics.	Limited — Not optimized for high-dimensional inputs; computational burden increases substantially.
Cross-endpoint feature ranking	Yes — Computes normalized information gain per endpoint and allows ranking features across targets for subtype discovery.	No — No mechanism for feature relevance across multiple outcomes.	No — Feature effects are isolated to a single response; no unified feature importance across outcomes.	No — Only feature importance for a single outcome is reported per forest.	No — Feature importance is endpoint-specific; no integration across multiple outcomes.	No — Feature attribution is typically endpoint-specific and hard to generalize.	Partial — Can model some label co-dependencies but lacks standardized feature importance across targets.
Statistical significance-aware splits	Yes — Partitioning criteria include p-value-based metrics to control for overfitting and noise.	No — Classical impurity-based splits do not incorporate statistical testing.	Yes — P-values accompany regression coefficients; models support inference.	No — Tree splits are based on impurity metrics; statistical significance is not evaluated.	No — Gradient-based split selection ignores hypothesis testing.	No — Statistical significance not integrated; focus is on loss minimization.	Limited — Inference is not standard; relies on indirect evaluation metrics.
Clinically interpretable subtype definitions and inclusion criteria	Yes — Subtypes defined by branching logic using molecular and clinical features; inclusion rules are transparent.	Yes — Node logic is easily translated into clinical criteria.	Partial — Subgroup definitions inferred from covariates; rules not directly provided.	Limited — Individual tree pathways are interpretable, but model-averaged predictions are opaque.	Limited — Inclusion logic is obfuscated by ensemble; lacks full-model interpretability.	No — Output predictions are not tied to clearly defined clinical subgroup criteria.	Limited — Subtypes defined by label hierarchy, not clinical interpretability.
